# Supplementary material for: PACAP-PAC1R modulates fear extinction via the ventromedial hypothalamus
Source: Nat Commun. 2022 Jul 28;13:4374. doi: 10.1038/s41467-022-31442-w (PMC9334354; doi:10.1038/s41467-022-31442-w)
Supplement: Supplementary file 3 — Supplementary Data 1 [file 41467_2022_31442_MOESM3_ESM.xlsx]

## Sheet: Results
Repeated Measures																	Independent samples tests
													Post-hoc and Pairwise comparisons (Bonferroni correction)									Normality				Homoscedasticity					Post-hoc and Pairwise comparisons (Bonferroni correction)
Experiment	Fig.	Section	Statistical test	Mauchly's W	p	Box's M	p	Factor name	Statistic	F	p	η2	Factors	p			Experiment	Fig	Phase/ Section	group	n	K-S	p	S-W	p	Levene's	p	Statistical test	Statistic	p	Factors	p
IMO-FC-FE females w/o cycle	1b	FC	Repeated measures ANOVA	0.72	0.021	14.026	0.619	CS	Greenhouse-Geisser	F(3.466,211.447)=72.931	0	0.545					Weight gain males vs females w/o cycle	S1c	Weight gain	M Control	13	0.171	p > 0.200	0.943	0.499	4.1	0.011	Wald's χ2 (GzLM)	χ2(3)= 36.484	1e-06	M Control vs M IMO	0.02
								CS*IMO		F(3.466,211.447)=0.614	0.63	0.01								M IMO	9	0.126	p > 0.200	0.958	0.772						F Control vs F IMO	0.00036
								IMO		F(1,61)=2.010	0.161	0.032								F Control	19	0.155	p > 0.200	0.901	0.052						M Control vs F Control	0.007
		FE	Repeated measures ANOVA	0.726	0.002	18.991	0.061	FEXT	Greenhouse-Geisser	F(2.449,149.374)=33.790	0	0.356								F IMO	20	0.138	p > 0.200	0.969	0.738						M IMO vs F IMO	0.006
								FEXT*IMO		F(2.449,149.374)=1.560	0.209	0.025					Grooming FE1 females w/o cycle	S1f	Habituation	Control	6	0.267	0.141	0.915	0.429	0.225	0.646	T-test (two-tails)	t(10)=1.103	0.296
								IMO		F(1,61)=12.528	0.001	0.17								IMO	6	0.254	0.2	0.866	0.212
IMO-FC-FE females w cycle	1e	FC	mixed ANOVA	0.526	0.11	49.444	0.962	CS	Sphericity Assumed	F(4,96)=25.995	0	0.52	CS*ESTRUS						CS	Control	6	0.319	0.056	0.683	0.004	2.5	0.145	T-test (two-tails)	t(10)=2.070	0.065
								CS*IMO		F(4,96)=2.055	0.093	0.079	CS1 pro vs met	0.194						IMO	6	0.183	0.2	0.96	0.82
								CS*ESTRUS		F(4,96)=2.644	0.038	0.099	CS2 pro vs met	0.647					ITI	Control	6	0.231	0.2	0.915	0.473	0.824	0.385	T-test (two-tails)	t(10)=0.570	0.581
								CS*IMO*ESTRUS		F(4,96)=1.197	0.317	0.047	CS3 pro vs met	0.526						IMO	6	0.189	0.2	0.943	0.682
								IMO		F(1,24)=1.114	0.302	0.044	CS4 pro vs met	0.042			IMO-FC-FE females w cycle (clustered)	S1h	Weight gain	Control	7	0.302	0.053	0.872	0.195	0.782	0.392	T-test (two-tails)	t(13)=-0.079	0.938
								ESTRUS		F(1,24)=0.666	0.423	0.027	CS5 pro vs met	0.363						IMO	8	0.17	p > 0.200	0.906	0.324
								IMO*ESTRUS		F(1,24)=1.287	0.268	0.051					Postraumatic symptoms in sexually abused women	6b	Menstrual cycle phase	EF	38	0.129	0.11	0.956	0.145	2.796	0.065	One-way ANOVA	F(2,111)=0.088	0.915
		FE	mixed ANOVA	0.877	0.702	40.749	0.58	FEXT	Sphericity Assumed	F(3,72)=25.597	0	0.516								LF	29	0.12	0.2	0.953	0.222
								FEXT*IMO		F(3,72)=2.267	0.088	0.086								LUT	47	0.111	0.195	0.969	0.24
								FEXT*ESTRUS		F(3,72)=0.248	0.862	0.01							Menstrual cycle phase controling for consciousness	EF	36	0.129	0.11	0.956	0.145	1.386	0.236	One-way ANCOVA	F(1,96)=21.814	0.036	consciousness
								FEXT*IMO*ESTRUS		F(3,72)=1.176	0.325	0.047								LF	24	0.12	0.2	0.953	0.222				F(2,96)=2.816	0.262	cycle
								IMO		F(1,24)=5.419	0.029	0.184								LUT	42	0.111	0.195	0.969	0.24				F(2,96)=0.226	0.798	cycle*consciousness
								ESTRUS		F(1,24)=0.000	0.995	0						6c	Mean scores in PTSD all women	PTSD	16	0.163	p > 0.200	0.9	0.081	5.448	0.022	T-test (two-tails)	t(41.871)=2.738	0.009
								IMO*ESTRUS		F(1,24)=0.245	0.625	0.01								No PTSD	69	0.102	0.073	0.964	0.045
IMO-FC-FE males	S1b	FC	Repeated measures ANOVA	0.351	0.023	15.141	0.774	CS	Greenhouse-Geisser	F(2.944,58.884)=36.172	0	0.644							PTSD diagnoses in all women and cycle	cycling women	64							Fisher's exact test		0.548
								CS*IMO		F(2.944,58.884)=2.086	0.113	0.094						S8b	Consciousness in all women	Consciouss	107	0.109	0.003	0.97	0.017	0.551	0.459	T-test (two-tails)	t(152)=1.949	0.053
								IMO		F(1,20)=0.114	0.74	0.006	FEXT*IMO							Unconsciouss	47	0.127	0.055	0.962	0.13
		FE	Repeated measures ANOVA	0.922	0.91	9.156	0.724	FEXT	Sphericity Assumed	F(3,60)=41.751	0.0001	0.676	FE1 c vs imo	0.062				S8a	Correlation age w symptoms (all women)	age	170	0.148	p<0.001	0.879	p<0.001			Pearson correlation	r=0.001	0.987
								FEXT*IMO		F(3,60)=5.288	0.003	0.209	FE2 c vs imo	0.002				S8c	Sub-symptoms: Dissociation	EF	38	0.179	0.004	0.901	0.003	2.067	0.131	Kruskal Wallis' H	H(2)=1.693	0.429
								IMO		F(1,20)=16.474	0.001	0.452	FE3 c vs imo	0.0001						LF	29	0.207	0.003	0.914	0.022
IMO-FC-FE females w cycle (clustered)	S1g	FC	Repeated measures ANOVA	0.443	0.019	14.62	0.713	CS	Greenhouse-Geisser	F(2.867,74.548)=24.277	0	0.483	FE4 c vs imo	0.067						LUT	47	0.2	0	0.889	0
								CS*IMO		F(2.867,74.548)=1.919	0.136	0.069							Sub-symptoms: Re-experiencing	EF	38	0.204	0	0.904	0.003	1.764	0.176	Kruskal Wallis' H	H(2)=0.524	0.769
								IMO		F(1,26)=1.116	0.301	0.041								LF	29	0.226	0.001	0.878	0.003
		FE	Repeated measures ANOVA	0.868	0.622	8.022	0.756	FEXT	Sphericity Assumed	F(3,78)=26.176	0	0.502								LUT	47	0.227	0	0.893	0
								FEXT*IMO		F(3,78)=2.319	0.082	0.082							Sub-symptoms: Avoidance	EF	38	0.202	0	0.88	0.001	3.416	0.036	Kruskal Wallis' H	H(2)=1.846	0.397
								IMO		F(1,26)=5.812	0.023	0.183								LF	29	0.277	0	0.764	0
IMO-FC-FE males	S1d	weight change IMO(t1)-FC(t2)	Repeated measures ANOVA	Not computed, 2 groups	-	1.596	0.702	time	Sphericity Assumed	F(1,20)=73.746	0	0.787	Ct1 vs IMOt1	0.09						LUT	47	0.203	0	0.884	0
								time*IMO		F(1,20)=16.952	0.001	0.459	Ct2 vs IMOt2	0.009					Sub-symptoms: Hyperactivation	EF	38	0.197	0.001	0.879	0.001	2.429	0.093	Kruskal Wallis' H	H(2)=1.020	0.6
								IMO		F(1,20)=5.551	0.029	0.217	Ct1 vs Ct2	1e-05						LF	29	0.199	0.005	0.867	0.002
													IMOt1 vs IMOt2	0.009						LUT	47	0.229	0	0.867	0
IMO-FC-FE females w/o cycle	S1e	weight change IMO(t1)-FC(t2)	Repeated measures ANOVA	Not computed, 2 groups	-	0.651	0.893	time	Sphericity Assumed	F(1,37)=0.010	0.922	0	Ct1 vs IMOt1	0.065				S8d	Sub-symptoms: Dissociation	Consciouss	107	0.196	0	0.906	0	0.255	0.615	Mann-Whitney U Test	U=2270.000	0.323
								time*IMO		F(1,37)=8.937	0.005	0.195	Ct2 vs IMOt2	0.69						Unconsciouss	47	0.254	0	0.858	0
								IMO		F(1,37)=0.542	0.466	0.014	Ct1 vs Ct2	0.038					Sub-symptoms: Re-experiencing	Consciouss	107	0.217	0	0.882	0	1.636	0.203	Mann-Whitney U Test	U=1708.500	0.001
													IMOt1 vs IMOt2	0.045						Unconsciouss	47	0.223	0	0.902	0.001
IMO-FC-FE females w cycle (clustered)	S1i	weight change IMO(t1)-FC(t2)	Repeated measures ANOVA	Not computed, 2 groups	-	6.528	0.143	time	Sphericity Assumed	F(1,13)=22.668	0	0.636							Sub-symptoms: Avoidance	Consciouss	107	0.212	0	0.853	0	0.202	0.654	Mann-Whitney U Test	U=2180.500	0.175
								time*IMO		F(1,13)=0.000	0.994	0								Unconsciouss	47	0.22	0	0.866	0
								imo		F(1,13)=0.041	0.842	0.003							Sub-symptoms: Hyperactivation	Consciouss	107	0.203	0	0.856	0	0.039	0.844	Mann-Whitney U Test	U=2252.500	0.288
FE in women: rs2267735 ADCYAP1R1 SNP	S9b, S9c	FC	Repeated measures ANCOVA				within	block		F(2,222)=27.844	0	0.201								Unconsciouss	47	0.172	0.001	0.894	0
							within	block*genotype		F(2,222)=0.551	0.534	0.005						STable2	PSAA	No PASA	113	0.115	0.001	0.968	0.008	0.007	0.934	Mann-Whitney U Test	U=1790.500	0.635
							within	block*age		F(2,222)=1.936	0.147	0.017								PASA	30	0.089	0.2	0.973	0.618
							within	block*childtrauma		F(2,222)=1.458	0.235	0.013							PAA	No PAA	128	0.125	0	0.966	0.003	0.033	0.857	Mann-Whitney U Test	U=2350.000	0.655
							within	block*genotype*age		F(2,222)=0.150	0.86	0.001								PAA	35	0.09	0.2	0.973	0.518
							within	block*genotype*childtrauma		F(2,222)=0.030	0.971	0							CSA	No CSA	81	0.095	0.067	0.979	0.203	0.955	0.33	Mann-Whitney U Test	U=2473.500	0.366
							within	block*age*childtrauma		F(2,222)=0.327	0.721	0.003								CSA	56	0.136	0.011	0.954	0.169
							within	block*genotype*age*childtrauma		F(2,222)=0.108	0.848	0.001							CPA	No CPA	82	0.095	0.064	0.976	0.127	1.412	0.237	Mann-Whitney U Test	U=2586.500	0.144
							within	cs		F(2,222)=6.459	0.012	0.055								CPA	55	0.147	0.005	0.945	0.014
							within	cs*genotype		F(2,222)=1.477	0.277	0.013							CEA	No CEA	91	0.085	0.101	0.976	0.092	0.001	0.974	Mann-Whitney U Test	U=2515.000	0.016
							within	cs*age		F(2,222)=0.092	0.762	0.001								CEA	44	0.143	0.023	0.956	0.09
							within	cs*childtrauma		F(2,222)=0.202	0.654	0.002							Menstrual cycle phase x PSAA	EF	34	0.128	0.173	0.958	0.215	1.475	0.206	Two-way ANOVA	F(2,91)=0.449	0.639
							within	cs*genotype*age		F(2,222)=0.007	0.933	0								LF	25	0.124	0.2	0.939	0.144
							within	cs*genotype*childtrauma		F(2,222)=0.953	0.311	0.009								LUT	38	0.113	0.2	0.959	0.171
							within	cs*age*childtrauma		F(2,222)=0.545	0.462	0.005							Menstrual cycle phase x PAA	EF	36	0.116	0.2	0.958	0.192	1.367	0.243	Two-way ANOVA	F(2,101)=0.248	0.781
							within	cs*genotype*age*childtrauma		F(2,222)=0.225	0.636	0.002								LF	26	0.146	0.162	0.939	0.125
							within	block*cs		F(2,222)=9.917	1e-06	0.082								LUT	45	0.121	0.09	0.964	0.173
							within	block*cs*genotype		F(2,222)=0.434	0.649	0.004							Menstrual cycle phase x CEA	EF	31	0.133	0.177	0.963	0.345	2.203	0.063	Two-way ANOVA	F(2,85)=1.672	0.194
							within	block*cs*childtrauma		F(2,222)=0.373	0.689	0.003								LF	21	0.137	0.2	0.946	0.288
							within	block*cs*age		F(2,222)=1.315	0.271	0.012								LUT	39	0.126	0.121	0.968	0.314
							within	block*cs*genotype*childtrauma		F(2,222)=0.417	0.659	0.004							Menstrual cycle phase x CPA	EF	32	0.145	0.086	0.962	0.318	1.708	0.141	Two-way ANOVA	F(2,87)=0.211	0.811
							within	block*cs*genotype*age		F(2,222)=0.955	0.371	0.009								LF	21	0.137	0.2	0.946	0.288
							within	block*cs*genotype*childtrauma*age		F(2,222)=0.083	0.921	0.001								LUT	40	0.119	0.161	0.971	0.377
							between	genotype		F(1,111)=0.125	0.725	0.001							Menstrual cycle phase x CSA	EF	31	0.133	0.177	0.963	0.345	1.903	0.102	Two-way ANOVA	F(2,85)=4.481	0.014	EF no CSA vs EF CSA	0.033
							between	age		F(1,111)=4.524	0.036	0.039								LF	21	0.137	0.2	0.946	0.288						LF no CSA vs LF CSA	0.053
							between	childtrauma		F(1,111)=1.524	0.22	0.014								LUT	39	0.126	0.121	0.968	0.314						LUT no CSA vs LUT CSA	0.222
							between	genotype*age		F(1,111)=0.146	0.703	0.001					HPA and HPG hormones shortly after IMO in proestrus or metestrus females	S2b	Corticosterone	PRO-Basal	7	0.141	0.2	0.963	0.847	7.807	0.001	Wald's χ2 (GzLM)	χ2(3)= 116.159	1e-05	imo*estrus	PRO-basal vs PRO-IMO	1e-05
							between	genotype*childtrauma		F(1,111)=0.307	0.581	0.003								PRO-IMO	7	0.278	0.109	0.855	0.137							MET-basal vs MET-IMO	1e-05
							between	age*childtruama		F(1,111)=0.541	0.464	0.005								MET-Basal	6	0.244	0.2	0.909	0.433							PRO-basal vs MET-basal	1
							between	genotype*age*childtrauma		F(1,111)=0.017	0.897	0								MET-IMO	7	0.205	0.2	0.925	0.509							PRO-IMO vs MET-IMO	0.886
				Follow up on Block 3			within	cs		F(1,111)=9.082	0.003	0.076						S2c	Deoxycorticosterone	PRO-Basal	7	0.163	0.2	0.947	0.704	3.579	0.028	Wald's χ2 (GzLM)	χ2(3)= 62.322	0.0001	imo*estrus	PRO-basal vs PRO-IMO	1e-05
							within	cs*genotype		F(1,111)=2.398	0.1245	0.021								PRO-IMO	8	0.176	0.2	0.951	0.722							MET-basal vs MET-IMO	1e-05
							within	cs*age		F(1,111)=0.658	0.419	0.006								MET-Basal	6	0.296	0.11	0.745	0.018							PRO-basal vs MET-basal	1
							within	cs*childtrauma		F(1,111)=0.687	0.409	0.006								MET-IMO	8	0.152	0.2	0.968	0.882							PRO-IMO vs MET-IMO	0.57
							within	cs*genotype*age		F(1,111)=0.686	0.409	0.006						S2d	Dehydrocorticosterone	PRO-Basal	7	0.185	0.2	0.985	0.972	3.165	0.043	Wald's χ2 (GzLM)	χ2(3)= 139.334	1e-05	imo*estrus	PRO-basal vs PRO-IMO	1e-05
							within	cs*genotype*childtrauma		F(1,111)=0.015	0.904	0								PRO-IMO	8	0.281	0.063	0.905	0.319							MET-basal vs MET-IMO	1e-05
							within	cs*age*childtrauma		F(1,111)=0.607	0.438	0.005								MET-Basal	6	0.26	0.2	0.895	0.346							PRO-basal vs MET-basal	1
							within	cs*genotype*age*childtrauma		F(1,111)=0.006	0.937	0								MET-IMO	8	0.173	0.2	0.953	0.742							PRO-IMO vs MET-IMO	1
							between	genotype		F(1,111)=0.005	0.946	0.4						S2e	Progesterone	PRO-Basal	5	0.315	0.118	0.737	0.023	3.404	0.035	Wald's χ2 (GzLM)	χ2(3)= 65.065	1e-05	imo*estrus	PRO-basal vs PRO-IMO	1
							between	age		F(1,111)=2.873	0.093	0.025								PRO-IMO	8	0.201	0.2	0.934	0.551							MET-basal vs MET-IMO	1e-05
							between	childtrauma		F(1,111)=0.656	0.42	0.006								MET-Basal	6	0.222	0.2	0.914	0.381							PRO-basal vs MET-basal	1e-05
							between	genotype*age		F(1,111)=0.161	0.689	0.001								MET-IMO	8	0.211	0.2	0.937	0.634							PRO-IMO vs MET-IMO	0.015
							between	genotype*childtrauma		F(1,111)=0.418	0.519	0.004						S2f	Testosterone	PRO-Basal	6	0.167	0.2	0.972	0.907	2.112	0.134	Wald's χ2 (GzLM)	χ2(3)= 13.756	0.003	imo*estrus	PRO-basal vs PRO-IMO	1
							between	age*childtruama		F(1,111)=0.295	0.588	0.003								PRO-IMO	6	0.184	0.2	0.909	0.427							MET-basal vs MET-IMO	0.002
							between	genotype*age*childtrauma		F(1,111)=0.002	0.963	0								MET-Basal	3	0.3	.	0.913	0.428							PRO-basal vs MET-basal	0.046
		FE	Repeated measures ANCOVA				dv	EXT		F(1,108)=10.640	0.00148128									MET-IMO	7	0.278	0.109	0.832	0.084							PRO-IMO vs MET-IMO	0.451
							covariate	EXT*PC1		F(1,108)=3.567	0.0615864							S2g	Estradiol	PRO-Basal	9	0.428	0	0.64	0	7.745	0.001	Wald's χ2 (GzLM)	χ2(3)= 9.410	0.024	imo*estrus	PRO-basal vs PRO-IMO	0.029
							covariate	EXT*PC2		F(1,108)=0.009	0.923475									PRO-IMO	7	0.249	0.2	0.787	0.03							MET-basal vs MET-IMO	1
							covariate	EXT*totaltrauma		F(1,108)=0.088	0.76675									MET-Basal	5	0.218	0.2	0.893	0.359							PRO-basal vs MET-basal	0.28
							covariate	EXT*baselinestartle		F(1,108)=1.453	0.230587									MET-IMO	8	0.205	0.2	0.868	0.143							PRO-IMO vs MET-IMO	1
							within	EXT*genotype		F(1,108)=0.797	0.373837						IMO-FC-FE1 females mRNA: Adcyap1r1	2b	AMY	Control	10	0.167	0.2	0.94	0.55	0.135	0.718	T-test (two-tails)	t(15)=-2.396	0.03
							within	EXT*age		F(1,108)=0.0007	0.977757									IMO	7	0.258	0.177	0.876	0.207
							within	EXT*childtrauma		F(1,108)=0.974	0.325646								HPT	Control	10	0.19	0.2	0.891	0.173	0.167	0.688	T-test (two-tails)	t(16)=-3.586	0.002
							within	EXT*genotype*age		F(1,108)=0.009	0.924231									IMO	8	0.257	0.128	0.867	0.142
							within	EXT*genotype*childtrauma		F(1,108)=0.144	0.704261								PAG	Control	9	0.149	0.2	0.94	0.585	0.115	0.739	T-test (two-tails)	t(16)=1.085	0.294
							within	EXT*age*childtrauma		F(1,108)=0.476	0.491679									IMO	9	0.137	0.2	0.96	0.799
							within	EXT*genotype*age*childtrauma		F(1,108)=3.927	0.0500487								PFC	Control	6	0.272	0.188	0.858	0.182	4.064	0.067	T-test (two-tails)	t(12)=-0.336	0.743
							between	PC1		F(1,108)=0.041	0.841407									IMO	8	0.282	0.061	0.862	0.127
							between	PC2		F(1,108)=0.212	0.645453						IMO-FC-FE1 females mRNA: Adcyap1	2c	AMY	Control	11	0.141	0.2	0.933	0.442	1.054	0.319	T-test (two-tails)	t(17)=-1.665	0.114
							between	totaltrauma		F(1,108)=0.153	0.69564									IMO	8	0.164	0.2	0.92	0.431
							between	baselinestartle		F(1,108)=226.874	2.68006e-28								HPT	Control	11	0.174	0.2	0.935	0.469	12.953	0.002	T-test (two-tails)	t(9.217)=-2.795	0.02
							between	genotype		F(1,108)=0.202	0.653836									IMO	8	0.221	0.2	0.912	0.365
							between	age		F(1,108)=1.488	0.225052								PAG	Control	10	0.2	0.2	0.936	0.507	0.071	0.793	T-test (two-tails)	t(16)=1.328	0.203
							between	childtrauma		F(1,108)=0.262	0.609175									IMO	8	0.23	0.2	0.918	0.412
							between	genotype*age		F(1,108)=0.212	0.645781								PFC	Control	6	0.211	0.2	0.899	0.366	0.351	0.564	T-test (two-tails)	t(13)=1.510	0.155
							between	genotype*childtrauma		F(1,108)=0.946	0.332788									IMO	9	0.19	0.2	0.918	0.375
							between	age*childtruama		F(1,108)=0.127	0.721921						IMO-FC-FE females mRNA: Correlation all FE1 with Adcyap1r1/ Adcyap1 mRNA levels	S3c	Mean Freezing w/Adcyap1r1	FEmean	21	0.12	0.2	0.967	0.667
							between	genotype*age*childtrauma		F(1,108)=4.131	0.0445398									AMY	17	0.146	0.2	0.945	0.388			Pearson correlation	r=-0.213	0.411
	7b	Age ≤40	Repeated measures ANCOVA				Between	PC1		F(1,64)=0.852	0.359434									AMY-Control	10	0.167	0.2	0.94	0.55				r=-0.135	0.71
							Between	PC2		F(1,64)=0.533	0.467703									AMY-IMO	7	0.258	0.177	0.876	0.207				r=0.541	0.21
							Between	totaltrauma		F(1,64)=0.187	0.666851									HPT	18	0.101	0.2	0.961	0.616			Pearson correlation	r=-0.237	0.343
							Between	baselinestartle		F(1,64)=85.578	2.06803e-13									HPT-Control	10	0.19	0.2	0.891	0.173				r=0.087	0.812
							Between	genotype		F(1,64)=0.081	0.77736									HPT-IMO	8	0.257	0.128	0.867	0.142				r=0.595	0.12
							Between	childtrauma		F(1,64)=1.531	0.220623									PAG	18	0.118	0.2	0.959	0.587			Pearson correlation	r=0.578	0.012
							Between	genotype*childtrauma		F(1,64)=4.951	0.0296148									PAG-Control	9	0.149	0.2	0.94	0.585				r=0.582	0.1
	S9c	Age>40					Between	PC1		F(1,64)=0.042	0.837847									PAG-IMO	9	0.137	0.2	0.96	0.799				r=0.499	0.171
							Between	PC2		F(1,64)=0.297	0.5887									PFC	14	0.205	0.113	0.91	0.159			Pearson correlation	r=-0.189	0.517
							Between	totaltrauma		F(1,64)=0.735	0.396244									PFC-Control	6	0.272	0.188	0.858	0.182				r=-0.273	0.6
							Between	baselinestartle		F(1,64)=13.369	0.000720815									PFC-IMO	8	0.282	0.061	0.862	0.127				r=-0.135	0.749
							Between	genotype		F(1,64)=0.313	0.578424								Mean Freezing w/Adcyap1	FEmean	21	0.12	0.2	0.967	0.667
							Between	childtrauma		F(1,64)=0.073	0.788325									AMY	19	0.133	0.2	0.968	0.733			Pearson correlation	r=-0.075	0.759
							Between	genotype*childtrauma		F(1,64)=1.514	0.225467									AMY-Control	11	0.141	0.2	0.933	0.442				r=-0.021	0.951
IMO-FC-FE1 females mRNA	S3b	FC	Repeated measures ANOVA	0.655	0.6	19.273	0.569	CS	Sphericity Assumed	F(4,76)=29.374	0	0.607								AMY-IMO	8	0.164	0.2	0.92	0.431				r=0.182	0.666
								CS*IMO		F(4,76)=0.422	0.792	0.022								HPT	19	0.167	0.2	0.893	0.037			Pearson correlation	r=-0.240	0.322
								IMO		F(1,19)=4.142	0.056	0.179								HPT-Control	11	0.174	0.2	0.935	0.469				r=-0.322	0.335
		FE	Repeated measures ANOVA	0.923	0.483	9.099	0.281	FEblock	Sphericity Assumed	F(2,38)=2.893	0.068	0.132								HPT-IMO	8	0.221	0.2	0.912	0.365				r=0.409	0.315
								FEblock*IMO		F(2,38)=0.849	0.436	0.043								PAG	18	0.134	0.2	0.938	0.266			Pearson correlation	r=0.464	0.052
								IMO		F(1,19)=4.741	0.042	0.2								PAG-Control	10	0.2	0.2	0.936	0.507				r=-0.013	0.972
IMO-FC-FE females IF	S4e	FC	Repeated measures ANOVA	0.321	0.396	30.398	0.598	CS	Sphericity Assumed	F(4,40)=10.899	0	0.522								PAG-IMO	8	0.23	0.2	0.918	0.412				r=0.760	0.029
								CS*IMO		F(4,40)=0.601	0.664	0.057								PFC	15	0.17	0.2	0.917	0.174			Pearson correlation	r=0.401	0.139
								IMO		F(1,10)=0.092	0.768	0.009								PFC-Control	6	0.211	0.2	0.899	0.366				r=-0.123	0.816
		FE	Repeated measures ANOVA	0.263	0.041	29.299	0.101	FEXT	Greenhouse-Geisser	F(1.694,16.934)=17.922	0	0.642								PFC-IMO	9	0.19	0.2	0.918	0.375				r=0.475	0.196
								FEXT*IMO		F(1.694,16.934)=0.212	0.775	0.021					IMO-FC-FE females IF: PACAP-c-Fos+ neurons	3b	BLA	Control	5	0.229	p> 0.200	0.914	0.491	6.003	0.04	T-test (two-tails)	t(5.339)=3.159	0.023
								IMO		F(1,10)=7.089	0.024	0.415								IMO	5	0.245	p> 0.200	0.915	0.495
MeA to VMHdm DREADDs inhibition	4b	FC	Repeated measures ANOVA	0.689	0.802	21.428	0.543	CS	Sphericity Assumed	F(4,64)=36.427	0	0.695							BNSTal	Control	5	0.202	p> 0.200	0.92	0.53	1.221	0.301	T-test (two-tails)	t(8)=1.136	0.289
								CS*IMO		F(4,64)=2.315	0.067	0.126								IMO	5	0.271	p> 0.200	0.865	0.245
								IMO		F(1,16)=1.300	0.271	0.075							CeA	Control	5	0.243	p> 0.200	0.867	0.254	0.005	0.971	Mann-Whitney U Test	U=5.500	0.151
		FE	Repeated measures ANOVA	0.392	0.017	26.131	0.045	FEXT	Greenhouse-Geisser	F(1.862,29.786)=15.464	0	0.491								IMO	5	0.36	0.033	0.667	0.004
								FEXT*IMO		F(1.862,29.786)=0.089	0.903	0.006							Cg	Control	6	0.195	p> 0.200	0.958	0.801	2.412	0.155	T-test (two-tails)	t(9)=-0.117	0.909
								IMO		F(1,16)=5.250	0.036	0.247								IMO	5	0.239	p> 0.200	0.895	0.383
VMHdm to MeA DREADDs inhibition	4d	FC	Repeated measures ANOVA	0.318	0.223	27.515	0.532	CS	Sphericity Assumed	F(4,48)=16.879	0	0.584							dCA1	Control	4	0.385	.	0.743	0.033	5.886	0.06	Mann-Whitney U Test	U=0.000	0.057
								CS*IMO		F(4,48)=0.611	0.657	0.048								IMO	3	0.292	.	0.923	0.463
								IMO		F(1,12)=0.329	0.577	0.027							dCA3	Control	4	0.287	.	0.81	0.12	3.464	0.112	T-test (two-tails)	t(6)=2.029	0.089
		FE	Repeated measures ANOVA	0.7	0.577	13.426	0.611	FEXT	Sphericity Assumed	F(3,36)=17.293	0	0.59								IMO	4	0.212	.	0.942	0.665
								FEXT*IMO		F(3,36)=0.917	0.442	0.071							dDG	Control	4	0.336	0.067	0.792	0.07	7.506	0.034	T-test (two-tails)	t(3.033)=1.091	0.354
								IMO		F(1,12)=0.196	0.666	0.016								IMO	4	0.19	.	0.962	0.792
																			DMH	Control	4	0.184	.	0.982	0.916	0.464	0.518	T-test (two-tails)	t(7)=0.396	0.704
																				IMO	5	0.207	p> 0.200	0.928	0.585
																			IL	Control	6	0.266	p> 0.200	0.819	0.086	0.728	0.416	T-test (two-tails)	t(9)=-0.224	0.827
																				IMO	5	0.271	.	0.895	0.408
																			Ins	Control	6	0.326	p> 0.200	0.837	0.157	3.917	0.079	T-test (two-tails)	t(9)=1.336	0.214
																				IMO	5	0.231	p> 0.200	0.905	0.437
																			MeA	Control	5	0.215	p> 0.200	0.917	0.508	3.596	0.095	T-test (two-tails)	t(8)=3.797	0.005
																				IMO	5	0.22	p> 0.200	0.859	0.224
																			PAGdl	Control	5	0.267	p> 0.200	0.939	0.656	1.069	0.328	T-test (two-tails)	t(9)=1.052	0.32
																				IMO	6	0.261	p> 0.200	0.859	0.223
																			PAGvl	Control	6	0.269	0.199	0.839	0.129	4.68	0.056	T-test (two-tails)	t(10)=0.954	0.363
																				IMO	6	0.255	p> 0.200	0.867	0.215
																			pDG	Control	5	0.231	p> 0.200	0.881	0.314	1.043	0.334	Mann-Whitney U Test	U=12.000	0.662
																				IMO	6	0.407	0.002	0.64	0.001
																			Prl	Control	6	0.305	0.085	0.875	0.248	0.831	0.386	T-test (two-tails)	t(9)=0.491	0.635
																				IMO	5	0.275	p> 0.200	0.866	0.25
																			vLS	Control	5	0.15	p> 0.200	0.982	0.943	0.05	0.828	T-test (two-tails)	t(8)=0.334	0.747
																				IMO	5	0.313	0.123	0.843	0.173
																			VMHdm	Control	4	0.266	.	0.889	0.377	0.17	0.691	T-test (two-tails)	t(8)=-1.358	0.212
																				IMO	6	0.154	p> 0.200	0.974	0.916
																	IMO-FC-FE females IF: PACAP-FosB/ΔFosB+ neurons	3c	BLA	Control	5	0.258	p> 0.200	0.907	0.448	3.188	0.112	T-test (two-tails)	t(8)=0.192	0.852
																				IMO	5	0.271	p> 0.200	0.917	0.512
																			BNSTal	Control	6	0.25	p> 0.200	0.834	0.148	3.908	0.079	T-test (two-tails)	t(9)=-1.198	0.262
																				IMO	5	0.256	p> 0.200	0.911	0.471
																			CeA	Control	5	0.25	p> 0.200	0.872	0.274	3.225	0.11	T-test (two-tails)	t(8)=-0.141	0.891
																				IMO	5	0.296	0.175	0.843	0.174
																			Cg	Control	6	0.288	0.13	0.92	0.504	0.219	0.651	T-test (two-tails)	t(9)=-0.613	0.555
																				IMO	5	0.22	p> 0.200	0.934	0.624
																			dCA1	Control	4	0.25	.	0.945	0.683	0	1	T-test (two-tails)	t(5)=2.158	0.083
																				IMO	3	0.314	.	0.893	0.363
																			dCA3	Control	4	0.289	.	0.79	0.085	0.834	0.396	T-test (two-tails)	t(6)=-0.381	0.716
																				IMO	4	0.26	.	0.956	0.756
																			dDG	Control	4	0.36	0.033	0.762	0.039	1.073	0.335	Mann-Whitney U Test	U=4.000	0.343
																				IMO	4	0.164	.	0.991	0.964
																			DMH	Control	4	0.232	.	0.927	0.575	1.603	0.246	T-test (two-tails)	t(7)=0.411	0.693
																				IMO	5	0.253	p> 0.200	0.876	0.292
																			IL	Control	6	0.165	p> 0.200	0.953	0.763	0.367	0.56	T-test (two-tails)	t(9)=-0.359	0.728
																				IMO	4	0.284	.	0.841	0.198
																			Ins	Control	6	0.218	p> 0.200	0.894	0.337	2.584	0.142	T-test (two-tails)	t(9)=0.127	0.902
																				IMO	5	0.315	0.118	0.781	0.056
																			MeA	Control	5	0.314	0.12	0.844	0.177	2.62	0.144	T-test (two-tails)	t(8)=-1.317	0.224
																				IMO	5	0.172	p> 0.200	0.989	0.976
																			PAGdl	Control	5	0.218	p> 0.200	0.946	0.711	0.169	0.328	Mann-Whitney U Test	U=13.500	0.792
																				IMO	6	0.394	0.011	0.71	0.012
																			PAGvl	Control	6	0.194	p> 0.200	0.932	0.596	1.456	0.255	T-test (two-tails)	t(10)=2.397	0.037
																				IMO	6	0.25	p> 0.200	0.873	0.239
																			pDG	Control	5	0.239	p> 0.200	0.874	0.284	4.799	0.056	T-test (two-tails)	t(9)=0.581	0.575
																				IMO	6	0.166	p> 0.200	0.953	0.763
																			Prl	Control	6	0.219	p> 0.200	0.925	0.541	1.03	0.337	T-test (two-tails)	t(9)=-1.297	0.227
																				IMO	5	0.172	p> 0.200	0.977	0.916
																			vLS	Control	6	0.35	0.045	0.666	0.004	7.837	0.021	Mann-Whitney U Test	U=25.500	0.052
																				IMO	5	0.231	p> 0.200	0.912	0.481
																			VMHdm	Control	4	0.212	.	0.964	0.801	1.079	0.329	T-test (two-tails)	t(8)=-4.982	0.001
																				IMO	6	0.182	p> 0.200	0.935	0.615
																	IMO-FC-FE females IF: PACAP-c-Fos & FosB/ΔFosB+ neurons	3d	BLA	Control	5	0.28	p> 0.200	0.811	0.099	1.911	0.204	T-test (two-tails)	t(8)=3.078	0.015
																				IMO	5	0.296	0.175	0.852	0.2
																			BNSTal	Control	6	0.265	p> 0.200	0.841	0.132	0.798	0.395	T-test (two-tails)	t(9)=0.874	0.405
																				IMO	5	0.253	p> 0.200	0.894	0.379
																			CeA	Control	5	0.253	p> 0.200	0.867	0.255	0.442	0.525	Mann-Whitney U Test	U= 5.000	0.151
																				IMO	5	0.473	0.001	0.552	0
																			Cg	Control	6	0.206	p> 0.200	0.984	0.34	0.452	0.518	T-test (two-tails)	t(9)=0.279	0.787
																				IMO	5	0.346	0.051	0.866	0.25
																			dCA1	Control	4	0.28	.	0.909	0.475	4.216	0.095	T-test (two-tails)	t(5)=2.534	0.052
																				IMO	3	.	.	.	.
																			dCA3	Control	4	0.268	.	0.885	0.359	0.046	0.838	T-test (two-tails)	t(6)=0.874	0.416
																				IMO	4	0.209	.	0.963	0.799
																			dDG	Control	4	0.408	.	0.68	0.007	6.862	0.034	Mann-Whitney U Test	U=6.000	0.686
																				IMO	4	0.248	.	0.893	0.397
																			DMH	Control	4	0.29	.	0.852	0.234	6.59	0.037	T-test (two-tails)	t(4.321)=0.670	0.537
																				IMO	5	0.195	p> 0.200	0.947	0.715
																			IL	Control	6	0.167	p> 0.200	0.926	0.548	0.008	0.931	T-test (two-tails)	t(9)=0.342	0.74
																				IMO	5	0.183	p> 0.200	0.964	0.833
																			Ins	Control	6	0.257	p> 0.200	0.826	0.099	12.718	0.007	Mann-Whitney U Test	U=7.000	0.177
																				IMO	5	0.343	0.055	0.762	0.039
																			MeA	Control	5	0.311	0.129	0.884	0.327	1.28	0.291	T-test (two-tails)	t(8)=2.446	0.04
																				IMO	5	0.235	p> 0.200	0.906	0.442
																			PAGdl	Control	5	0.211	p> 0.200	0.862	0.235	9.333	0.016	T-test (two-tails)	t(4.000)=1.793	0.147
																				IMO	5	.	.	.
																			PAGvl	Control	6	0.215	p> 0.200	0.867	0.216	4.991	0.05	T-test (two-tails)	t(10)=1.771	0.107
																				IMO	6	0.294	0.116	0.839	0.127
																			pDG	Control	5	.	.	.	.
																				IMO	6	.	.	.	.
																			Prl	Control	6	0.166	p> 0.200	0.96	0.821	0.172	0.689	T-test (two-tails)	t(8)=-0.484	0.641
																				IMO	4	0.215		0.96	0.777
																			vLS	Control	6	0.215	p> 0.200	0.958	0.804	0.461	0.514	T-test (two-tails)	t(9)=0.236	0.819
																				IMO	5	0.341	0.058	0.79	0.067
																			VMHdm	Control	4	0.337	.	0.875	0.316	2.854	0.13	T-test (two-tails)	t(8)=-2.639	0.03
																				IMO	6	0.189	p> 0.200	0.927	0.558
																	IMO-FC-FE females IF: PACAP+ neurons	3e	BLA	Control	5	0.349	0.051	0.784	0.059	1.244	0.297	T-test (two-tails)	t(8)=0.121	0.907
																				IMO	5	0.225	p> 0.200	0.954	0.765
																			BNSTal	Control	6	0.121	p> 0.200	0.999	1	0.198	0.666	T-test (two-tails)	t(9)=0.095	0.927
																				IMO	5	0.259	p> 0.200	0.911	0.472
																			CeA	Control	5	0.22	p> 0.200	0.902	0.42	4.93	0.057	T-test (two-tails)	t(8)=-2.243	0.055
																				IMO	5	0.223	p> 0.200	0.92	0.532
																			Cg	Control	6	0.242	p> 0.200	0.828	0.103	7.048	0.026	T-test (two-tails)	t(6.688)=-0.490	0.64
																				IMO	5	0.244	p> 0.200	0.903	0.425
																			dCA1	Control	4	0.157	.	0.992	0.967	2.814	0.154	T-test (two-tails)	t(5)=-2.497	0.055
																				IMO	3	0.193	.	0.997	0.89
																			dCA3	Control	4	0.29	.	0.934	0.616	0.717	0.43	T-test (two-tails)	t(6)=2.893	0.028
																				IMO	4	0.21	.	0.949	0.709
																			dDG	Control	4	0.242	p> 0.200	0.872	0.274	3.453	0.105	Mann-Whitney U Test	U=15.00	0.057
																				IMO	4	0.361	.	0.815	0.133
																			DMH	Control	4	0.171	.	0.996	0.988	3.53	0.102	T-test (two-tails)	t(7)=1.351	0.219
																				IMO	5	0.207	p> 0.200	0.94	0.664
																			IL	Control	6	0.199	p> 0.200	0.931	0.59	1.384	0.27	T-test (two-tails)	t(9)=-0.219	0.832
																				IMO	5	0.259	.	0.887	0.368
																			Ins	Control	6	0.165	p> 0.200	0.964	0.847	0.127	0.73	T-test (two-tails)	t(9)=-0.257	0.803
																				IMO	5	0.184	p> 0.200	0.984	0.954
																			MeA	Control	5	0.216	p> 0.200	0.935	0.629	2.965	0.123	T-test (two-tails)	t(8)=-0.702	0.503
																				IMO	5	0.306	0.142	0.796	0.075
																			PAGdl	Control	5	0.232	p> 0.200	0.894	0.379	2.5	0.148	T-test (two-tails)	t(9)=-1.359	0.207
																				IMO	6	0.224	p> 0.200	0.914	0.489
																			PAGvl	Control	6	0.23	p> 0.200	0.932	0.597	0.013	0.911	T-test (two-tails)	t(10)=-0.974	0.353
																				IMO	6	0.223	p> 0.200	0.952	0.754
																			pDG	Control	5	0.219	p> 0.200	0.961	0.813	1.721	0.222	Mann-Whitney U Test	U= 21.000	0.329
																				IMO	6	0.327	0.044	0.747	0.019
																			Prl	Control	6	0.216	p> 0.200	0.873	0.24	0.058	0.816	Mann-Whitney U Test	U=18.000	0.622
																				IMO	5	0.46	0.001	0.593	0.001
																			vLS	Control	6	0.296	0.177	0.862	0.236	1	0.343	T-test (two-tails)	t(9)=-0.983	0.351
																				IMO	5	0.223	p> 0.200	0.907	0.449
																			VMHdm	Control	4	0.292	.	0.797	0.097	0.003	0.96	T-test (two-tails)	t(8)=2.145	0.064
																				IMO	6	0.298	0.103	0.791	0.049
																	IMO-FC-FE females IF: Correlation all FE with neuronal activity	S4f	All FE vs MEA-PACAP-c-Fos+ cells/mm2	PACAP-c-Fos+	10	0.175	0.2	0.907	0.262			Pearson correlation	r=-0.716	0.02
																				allFE	10	0.188	0.2	0.961	0.795
																		S4g	All FE vs VMH-PACAP-FosB+ cells/mm2	PACAP-FosB	10	0.131	0.2	0.959	0.769			Pearson correlation	r=0.715	0.02
																				allFE	10	0.188	0.2	0.961	0.795
																	PACAP after IMO in MEA>VMH DREADDs inhibition	4g	PACAP in MeA/dapi	mCherry	5	0.171	0.2	0.988	0.973	0.829	0.386	T-test (two-tails)	t(9)=-2.99	0.015
																				hM4D(Gi)	6	0.262	0.2	0.831	0.11
																		4h	PACAP in VMH/dapi	mCherry	6	0.258	0.2	0.875	0.247	1.894	0.199	T-test (two-tails)	t(10)=-3.544	0.005
																				hM4D(Gi)	6	0.194	0.2	0.877	0.257
																	PACAP after IMO in MEA>VMH DREADDs inhibition	S6b	PACAP in mCherry+ cells in MeA	mCherry	5	0.253	0.2	0.888	0.349	1.985	0.193	T-test (two-tails)	t(9)=-2.203	0.055
																				hM4D(Gi)	6	0.184	0.2	0.958	0.805
																		S6c	mCherry- c-Fos+ in MeA	mCherry	5	0.36	0.033	0.792	0.07	4.466	0.068	Mann-Whitney U Test	U=15.500	0.548
																				hM4D(Gi)	5	0.421	0.004	0.725	0.018
																		S6d	c-Fos+ in MeA	mCherry	5	0.334	0.071	0.688	0.007	0.471	0.51	Mann-Whitney U Test	U=1.500	0.009
																				hM4D(Gi)	6	0.176	0.2	0.941	0.688
																		S6e	c-Fos+ in VMHdm	mCherry	6	0.263	0.2	0.831	0.11	1.068	0.326	Mann-Whitney U Test	U=17.500	0.937
																				hM4D(Gi)	6	0.374	0.009	0.708	0.008
																		S6f	PACAP-c-Fos+ in MeA	mCherry	5	0.436	0.002	0.699	0.004	1.394	0.268	Mann-Whitney U Test	U=1.000	0.009
																				hM4D(Gi)	6	0.133	0.2	0.991	0.99
																		S6g	PACAP-c-Fos+ in VMHdm	mCherry	5	0.29	0.126	0.792	0.05	1.415	0.265	T-test (two-tails)	t(9)=-1.608	0.142
																				hM4D(Gi)	6	0.24	0.2	0.868	0.257
																	Activation of other circuits by MeA to VMH inhibition: c-Fos+ neurons	S7b	AH	hM4D(Gi)	6	0.27	0.196	0.91	0.436	0.136	0.72	T-test (two-tails)	t(10)=-2.547	0.029
																				mCherry	6	0.221	0.2	0.949	0.731
																			BSTMA	hM4D(Gi)	6	0.263	0.2	0.892	0.328	0.641	0.442	T-test (two-tails)	t(10)=-2.526	0.03
																				mCherry	6	0.187	0.2	0.945	0.703
																			BSTP	hM4D(Gi)	6	0.269	0.2	0.92	0.503	0.729	0.413	T-test (two-tails)	t(10)=-0.404	0.695
																				mCherry	6	0.242	0.2	0.838	0.126
																			MEA	hM4D(Gi)	6	0.176	0.2	0.941	0.668	0.157	0.514	T-test (two-tails)	t(10)=4.002	0.003
																				mCherry	6	0.285	0.14	0.818	0.085
																			PCA1	hM4D(Gi)	6	0.243	0.2	0.902	0.387	1.988	0.189	T-test (two-tails)	t(10)=-1.263	0.235
																				mCherry	6	0.212	0.2	0.924	0.532
																			PMV	hM4D(Gi)	5	0.378	0.019	0.78	0.055	2.227	0.186	Mann-Whitney U Test	U=12.000	0.25
																				mCherry	3
																			PRL	hM4D(Gi)	6	0.239	0.2	0.876	0.252	3.658	0.085	T-test (two-tails)	t(10)=-2.783	0.019
																				mCherry	6	0.196	0.2	0.943	0.684
																			PVN	hM4D(Gi)	5	0.233	0.2	0.953	0.76	9.975	0.012	T-test (two-tails)	t(-1.987)=6.181	0.093
																				mCherry	6	0.323	0.05	0.777	0.056
																			PVT	hM4D(Gi)	5	0.295	0.177	0.865	0.246	2.387	0.157	T-test (two-tails)	t(9)=-1.769	0.111
																				mCherry	6	0.272	0.187	0.85	0.162
																			VMH	hM4D(Gi)	6	0.374	0.009	0.708	0.008	1.068	0.326	Mann-Whitney U Test	U=17.500	0.937
																				mCherry	6	0.263	0.2	0.831	0.11
																	Activation of other circuits by MeA to VMH inhibition: PACAP-c-Fos+ neurons	S7c	AH	hM4D(Gi)	6	0.264	0.2	0.936	0.623	0.133	0.723	T-test (two-tails)	t(10)=-2.614	0.026
																				mCherry	6	0.169	0.2	0.986	0.977
																			BSTMA	hM4D(Gi)	6	0.224	0.2	0.924	0.532	0.948	0.353	T-test (two-tails)	t(10)=-2.287	0.045
																				mCherry	6	0.22	0.2	0.872	0.235
																			BSTP	hM4D(Gi)	6	0.195	0.2	0.95	0.738	0.387	0.548	T-test (two-tails)	t(10)=-0.330	0.749
																				mCherry	6	0.199	0.2	0.898	0.362
																			MEA	hM4D(Gi)	6	0.133	0.2	0.991	0.99	1.383	0.267	Mann-Whitney U Test	U=1.000	0.004
																				mCherry	6	0.355	0.017	0.847	0.148
																			PCA1	hM4D(Gi)	6	0.245	0.2	0.94	0.659	0.109	0.748	T-test (two-tails)	t(10)=0.547	0.596
																				mCherry	6	0.286	0.136	0.859	0.187
																			PMV	hM4D(Gi)	5	0.432	0.003	0.634	0.002	0.032	0.865	Mann-Whitney U Test	U=8.000	1
																				mCherry	3
																			PRL	hM4D(Gi)	6	0.263	0.2	0.888	0.307	0.066	0.803	T-test (two-tails)	t(10)=-2.180	0.054
																				mCherry	6	0.161	0.2	0.966	0.866
																			PVN	hM4D(Gi)	5	0.199	0.2	0.978	0.922	12.338	0.007	Mann-Whitney U Test	U=23.000	0.177
																				mCherry	6	0.359	0.015	0.757	0.023
																			PVT	hM4D(Gi)	5	0.267	0.2	0.852	0.2	0.125	0.731	T-test (two-tails)	t(9)=-0.792	0.488
																				mCherry	6	0.25	0.2	0.929	0.569
																			VMH	hM4D(Gi)	6	0.29	0.126	0.792	0.05	1.54	0.243	T-test (two-tails)	t(10)=-1.244	0.242
																				mCherry	6	0.225	0.2	0.865	0.207
																	PACAP levels Basal vs IMO males and females	S7e	VMH males and females	Basal fem	5	0.291	0.195	0.833	0.147	1.327	0.297	Two-Way ANOVA	F(1,18)=0.013	0.909	sex
																				IMO fem	6	0.193	0.2	0.972	0.903				F(1,18)=0.130	0.722	imo
																				Basal male	6	0.243	0.2	0.863	0.2				F(1,18)=1.665	0.213	sex*imo
																				IMO male	5	0.208	0.2	0.897	0.394
																		S7f	MeA males and females	Basal fem	6	0.21	0.2	0.962	0.835	2.779	0.069	Two-Way ANOVA	F(1,19)=0.477	0.512	sex
																				IMO fem	5	0.298	0.104	0.819	0.087				F(1,19)=2.548	0.127	imo
																				Basal male	6	0.224	0.2	0.956	0.781				F(1,19)=0.000	0.996	sex*imo
																				IMO male	6	0.189	0.2	0.938	0.646
																		S7e	VMH- females	Basal fem	5	0.291	0.195	0.833	0.147	0.014	0.909	T-test (two-tails)	t(9)=0.642	0.537
																				IMO fem	6	0.193	0.2	0.972	0.903
																			VMH- males	Basal male	6	0.243	0.2	0.863	0.2	7.48	0.023	T-test (two-tails)	t(5.153)=-1.114	0.315
																				IMO male	5	0.208	0.2	0.897	0.394
																	Early vs Late FE in PACAP SNP women	S9b	<40 year old	Early	71	0.159	0	0.9	0	7.826	0.006	Mann-Whitney U Test	U=3418.000	1e-05
																				Late	71	0.255	0	0.753	0
																		S9c	> 40 year old	Early	49	0.159	0.003	0.801	0	3.588	0.002	Mann-Whitney U Test	U=1694.000	1e-05
																				Late	49	0.165	0.002	0.855	0
