# Supplementary material for: PACAP-PAC1R modulates fear extinction via the ventromedial hypothalamus
Source: Nat Commun. 2022 Jul 28;13:4374. doi: 10.1038/s41467-022-31442-w (PMC9334354; doi:10.1038/s41467-022-31442-w)
Supplement: Supplementary file 5 — Source Data [file 41467_2022_31442_MOESM5_ESM.xlsx]

## Sheet: Sheet1
Source Data available at https://doi.org/10.5565/ddd.uab.cat/259560
